# Supplementary material for: Achillea erba-rotta subsp. moschata (Wulfen) I. Richardson Modulates Inflammatory and Antioxidant Pathways in Brain Endothelial and Microglial Cells
Source: Pharmaceuticals (Basel). 2026 May 27;19(6):832. doi: 10.3390/ph19060832 (PMC13304942; doi:10.3390/ph19060832)
Supplement: Supplementary file 1 [file pharmaceuticals-19-00832-s001.zip]

Archive with 1 entries (1 files):
- pharmaceuticals-4287384-supplementary.pdf
